# Supplementary material for: Expanding the Diversity of Myoviridae Phages Infecting Lactobacillus plantarum—A Novel Lineage of Lactobacillus Phages Comprising Five New Members
Source: Viruses. 2019 Jul 4;11(7):611. doi: 10.3390/v11070611 (PMC6669764; doi:10.3390/v11070611)
Supplement: Supplementary file 1 [file viruses-11-00611-s001.zip]

Archive with 12 entries (12 files):
- Figure S1.tiff
- Figure S2.tiff
- Figure S3.tiff
- Figure S4.tiff
- Figure S5.tiff
- Figure S6.tiff
- Spreadsheet S2.xlsx
- Spreadsheet S3.xlsx
- Spreadsheet S4.xlsx
- Spreadsheet S5.xlsx
- Spreadsheet S6.xlsx
- Spreadsheet S1.xlsx
