# Supplementary material for: Expanding the Diversity of Myoviridae Phages Infecting Lactobacillus plantarum—A Novel Lineage of Lactobacillus Phages Comprising Five New Members
Source: Viruses. 2019 Jul 4;11(7):611. doi: 10.3390/v11070611 (PMC6669764; doi:10.3390/v11070611)
Supplement: Supplementary file 1 [file viruses-11-00611-s001.zip › Spreadsheet S2.xlsx]

## Sheet: Non Virion Associated Proteins
Description	FDR	Coverage (%)	No of Peptides	Molecular Mass (kDa)	Gene
putative recombination / repair related protein	High	#REF!	4	71.2	peg.139
hypothetical protein	High	1	1	62.5	peg.101
DNA polymerase	High	1	1	115.6	peg.118
hypothetical protein	High	17	1	11.6	peg.90
hypothetical protein	High	14	1	23.7	peg.77
transposase	High	5	1	44.3	peg.88
DNA helicase	High	3	1	56.2	peg.142
hypothetical protein	High	5	1	40.4	peg.83
deoxynucleoside kinase	High	5	1	29.9	peg.136
hypothetical protein	High	18	1	15.8	peg.71
hypothetical protein	High	11	1	20.8	peg.129
hypothetical protein	Low	12	1	7.7	peg.74
