# Supplementary material for: Expanding the Diversity of Myoviridae Phages Infecting Lactobacillus plantarum—A Novel Lineage of Lactobacillus Phages Comprising Five New Members
Source: Viruses. 2019 Jul 4;11(7):611. doi: 10.3390/v11070611 (PMC6669764; doi:10.3390/v11070611)
Supplement: Supplementary file 1 [file viruses-11-00611-s001.zip › Spreadsheet S1.xlsx]

## Sheet: Sheet1
															Phage Semele (a)	Dimensions (nm)	Counted Phage Particles
															Head Diameter	86,7 ± 2,4	13
															Tail Length (with Baseplate)	230,9 ± 4,1	13
															Tail Width	21,6 ± 0,6	13
															Baseplate Width	46,3 ± 2,2	13
															Baseplate Length	26,1 ± 1,8	13
															Baseplate Appendages Length	20.5 ± 1.1	13
															Globular Structure Diameter	8.4 ± 1.0	17
															Tail Fiber Length	38,9 ± 2,7	6
															Phage Bacchae (b)	Dimensions (nm)	Counted Phage Particles
															Head Diameter	88.7	1
															Tail Length (with Baseplate)	235.2	1
															Tail Width	21.1	1
															Baseplate Width	41	1
															Baseplate Length	29.1	1
															Baseplate Appendages Length	not visible due to attachment to undefined matrix
															Globular Structure Diameter	not visible due to attachment to undefined matrix
															Tail Fiber Length	not visible due to attachment to undefined matrix
Transmission electron micrographs of L. plantarum phages Semele (a) and Bacchae (b), negatively stained with 2% (w/v) uranyl acetate.
Phages Semele (a) and Bacchae (b) are shown both with extended and with contracted tail sheaths. Phage Bacchae (b) particles were
exclusively found attached to undefined matrix material putatively originating from the MRS broth, and oly one intact particle was located.
